# Supplementary material for: Bifurcation analysis of an influenza A (H1N1) model with treatment and vaccination
Source: PLoS One. 2025 Jan 6;20(1):e0315280. doi: 10.1371/journal.pone.0315280 (PMC11703119; doi:10.1371/journal.pone.0315280)
Supplement: S1 Data — (XLSX) [file pone.0315280.s001.xlsx]

## Sheet: Sheet1
		Influenza Positive Tests	Reported To CDC BY	US public Health	Laboratories						Influenza Positive	Tests Reported	To CDC by US Public	Health Laboratories		Weekly Rate Of	Laboratory	Confirmed	Influenza Hospitalizations
		National Summary										National	Summary						among cases of all ages
		Total 120 Weeks	OCT 2020 TO MAR 2023			Influenza Associated	Periodic Death
	MEXICO	Colombia				MEXICO	Colombia				MEXICO	Colombia				MEXICO	Colombia
WEEK	Vaccinated Cases	Vaccinated Cases				Death Cases	Death Cases				Infected Cases	Infected Cases				Treatment Cases	Treatment Cases
1	1	1.86				1.5	1.7175				5.5	6.237				1	1.234
2	1.1	2.046				1.7	1.9465				5.5	6.237				1	1.234
3	1.15	2.139				1.5	1.7175				5.3	6.0102				1.2	1.4808
4	1.17	2.1762				1.8	2.061				5.4	6.1236				1.12	1.38208
5	1.2	2.232				1.5	1.7175				5.67	6.42978				1.13	1.39442
6	1.6	2.976				1.6	1.832				5.76	6.53184				1.15	1.4191
7	1.65	3.069				1.65	1.88925				5.05	5.7267				1.17	1.44378
8	1.95	3.627				1.5	1.7175				5.06	5.73804				1.19	1.46846
9	2.2	4.092				1.56	1.7862				5.4	6.1236				1.29	1.59186
10	3.45	6.417				1.52	1.7404				5.86	6.64524				1.31	1.61654
11	4.69	8.1606				1.55	1.77475				5.21	6.70319				1.45	1.7893
12	5.93	10.3182				1.56	1.7862				5.41	6.96051				1.52	1.87568
13	7.16	12.4584				1.63	1.86635				5.66	7.28216				1.04	1.28336
14	13.25	23.055				1.75	2.00375				6.97	8.9676				1.05	1.2957
15	19.21	33.4254				1.84	2.1068				8.45	10.8718				1.1	1.3574
16	25.04	43.5696				2.1	2.4045				10.25	13.1876				1.15	1.4191
17	30.73	53.4702				2.56	2.9312				12.76	16.417				1.21	1.49314
18	43.21	75.1854				3.72	4.2594				16.24	20.8944				1.26	1.55484
19	54.69	95.1606				3.8	4.351				20.73	26.6712				1.41	1.73994
20	65.62	114.179				4.87	5.57615				26.25	33.7732				1.59	1.96206
21	75.22	130.883				6.35	7.27075				32.45	41.7502				1.8	2.2212
22	85.33	148.474				7.89	9.03405				40.87	52.5833				2.06	2.54204
23	93.99	163.543				9.75	11.1638				50.3	64.716				2.45	3.0233
24	100.95	175.653				12.27	14.0491				59.5	76.5527				2.94	3.62796
25	106.16	184.718				15.67	17.9422				68.67	88.3508				3.57	4.40538
26	109.84	191.122				17.95	20.5527				82.5	106.144				4.36	5.38024
27	111.342	171.467				21.96	25.1442				92.5	119.01				5.47	6.74998
28	110.793	170.621				24.37	27.9037				100.67	129.522				6.85	8.4529
29	98.04	150.982				27.45	31.4303				108.64	139.776				8.51	10.5013
30	91.35	140.679				31.5	36.0675				112.45	144.678				10.45	12.8953
31	84.35	129.899				33.56	38.4262				115.67	148.821				13.12	16.1901
32	78.33	120.628				33.65	38.5292				116.45	149.825				16.15	19.9291
33	72.62	111.835				35.78	40.9681				116.56	149.966				19.45	24.0013
34	67.09	103.319				35.93	41.1399				115.56	148.679				23.15	28.5671
35	62.1	95.634				36.79	42.1245				113.35	145.836				26.41	32.5899
36	57.45	88.473				37.5	42.9375				110.9	142.684				29.85	36.8349
37	53.28	77.256				38.8	44.426				108.96	140.188				33.32	41.1169
38	49.58	71.891				34.5	39.5025				104.56	134.527				36.75	45.3495
39	46.31	67.1495				30.5	34.9225				97.67	125.662				40.29	49.7179
40	43.05	62.4225				33.56	38.4262				92.67	119.229				34.75	42.8815
41	40.26	58.377				30.7	35.1515				86.78	111.651				47.07	58.0844
42	37.87	54.9115				29.67	33.9721				81.56	104.935				50.28	62.0455
43	35.85	51.9825				27.85	30.9135				79.67	102.503				53.75	66.3275
44	33.65	48.7925				26.56	29.4816				73.56	94.6423				57.07	70.4244
45	31.92	46.284				24.5	27.195				66.78	85.9191				60.05	74.1017
46	30.61	44.3845				21.96	24.3756				60.5	77.8393				63.02	77.7667
47	29.61	42.9345				21.5	23.865				53.9	69.3477				66.48	82.0363
48	28.82	41.789				18.67	20.7237				47.97	61.7182				69.57	85.8494
49	28.39	41.1655				17.5	19.425				42.69	54.925				72.31	89.2305
50	28.26	40.977				15.5	17.205				38.02	48.9165				74.72	92.2045
51	29.58	42.891				12.96	14.3856				33.35	42.9081				77.29	95.3759
52	30.55	44.2975				11.45	12.7095				29.67	34.2985				79.28	97.8315
53	31.73	46.0085				9.38	10.4118				25.85	29.8826				81.06	100.028
54	33.5	48.575				8.67	9.6237				22.97	26.5533				82.43	101.719
55	33.54	48.633				7.76	8.6136				26.76	30.9346				83.75	103.347
56	37.82	54.839				6.69	7.4259				25.86	29.8942				84.72	104.544
57	40.31	58.4495				5.85	6.4935				22.91	26.484				85.43	105.421
58	42.59	48.3397				5.35	5.9385				19.78	22.8657				85.92	106.025
59	44.98	51.0523				4.55	5.0505				17.34	20.045				86.27	106.457
60	47.5	53.9125				4.15	4.6065				15.24	17.6174				86.38	106.593
61	50.12	56.8862				3.75	4.1625				14.75	17.051				86.28	106.47
62	53.06	60.2231				3.45	3.8295				12.18	14.0801				86.03	106.161
63	56.1	63.6735				3.25	3.6075				11.45	13.2362				85.75	105.816
64	59.22	67.2147				2.95	3.2745				10.45	12.0802				85.31	105.273
65	62.42	70.8467				2.65	2.9415				9.56	11.0514				84.85	104.705
66	66.28	75.2278				2.45	2.7195				8.75	10.115				84.34	104.076
67	70.22	79.6997				2.35	2.6085				7.65	8.8434				83.73	103.323
68	74.21	84.2283				2.25	2.4975				7.25	8.381				82.35	101.62
69	78.24	88.8024				1.67	1.8537				6.65	7.6874				81.67	100.781
70	82.52	93.6602				1.95	2.1645				6.38	7.37528				80.75	99.6455
71	86.82	98.5407				1.85	2.0535				5.95	6.8782				79.82	98.4979
72	91.11	103.41				1.79	1.9869				5.68	6.56608				78.92	97.3873
73	95.4	108.279				1.73	1.9203				5.45	6.72748				78.05	96.3137
74	99.65	113.103				1.68	1.8648				5.25	6.4806				77.06	95.092
75	103.88	117.904				1.65	1.8315				5.1	6.29544				76.08	93.8827
76	108.05	122.637				1.55	1.7205				4.96	6.12262				75.09	92.6611
77	112.17	127.313				1.59	1.7649				4.89	6.03622				74.12	91.4641
78	116.67	132.42				1.55	1.7205				4.82	5.94981				73.15	90.2671
79	121.09	137.437				1.98	2.1978				4.76	5.87574				72.17	89.0578
80	125.4	142.329				1.85	2.0535				4.77	5.88809				71.25	87.9225
81	129.58	147.073				1.97	2.1867				4.97	6.13497				70.35	86.8119
82	134.06	152.158				1.71	1.8981				4.78	5.42305				69.32	85.5409
83	138.37	157.05				1.65	1.8315				4.92	5.58189				68.31	84.2945
84	142.5	161.738				1.62	1.7982				5.1	5.7861				67.32	83.0729
85	146.65	166.448				1.54	1.7094				5.16	5.85417				66.41	81.9499
86	151.43	171.873				1.55	1.7205				5.3	6.01301				65.52	80.8517
87	156.25	177.344				1.45	1.6095				4.48	5.08269				64.45	79.5313
88	160.15	181.77				1.47	1.6317				5.75	6.52355				63.53	78.396
89	163.92	186.049				1.45	1.6095				6.15	7.6795				62.66	77.3224
90	166.75	189.261				1.44	1.5984				6.55	8.17898				61.52	75.9157
91	169.22	192.065				1.42	1.5762				6.78	8.46619				60.48	74.6323
92	171.33	194.46				1.45	1.6095				7.56	9.44017				59.52	73.4477
93	173.15	203.624				1.54	1.7094				7.67	9.57753				58.77	72.5222
94	174.67	205.412				1.44	1.5984				8.35	10.4266				58.08	71.6707
95	175.19	206.023				1.45	1.6095				8.67	10.8262				57.51	70.9673
96	175.86	206.811				1.45	1.6095				9.15	11.4256				57	70.338
97	176.29	207.317				2.54	2.8194				9.55	11.9251				56.56	69.795
98	176.47	207.529				1.54	1.7094				9.84	12.2872				56.04	69.1534
99	176.36	207.399				1.65	1.8315				10.27	12.8241				55.85	68.9189
100	176.12	207.117				1.63	1.8093				10.72	13.3861				55.72	68.7585
101	175.6	206.506				1.66	1.8426				11.15	13.923				55.64	68.6598
102	174.82	205.588				1.75	1.9425				11.69	14.5973				55.62	68.6351
103	173.84	204.436				1.85	2.0535				11.96	14.9345				55.65	68.6721
104	172.71	203.107				2.34	2.5974				12.38	15.4589				55.72	68.7585
105	171.42	201.59				2.15	2.3865				12.76	15.9334				55.86	68.9312
106	169.82	199.708				2.86	3.1746				13.1	16.358				56.05	69.1657
107	168.3	197.921				2.45	2.7195				13.45	16.795				56.28	69.4495
108	166.56	195.875				2.43	2.6973				13.65	17.0448				57.21	70.5971
109	163.19	191.911				2.65	2.9415				13.46	16.8075				57.56	71.029
110	161.43	189.842				2.75	3.0525				14.05	18.827				56.85	70.1529
111	159.77	187.89				2.85	3.1635				14.15	18.961				57.2	70.5848
112	158.32	186.184				3.5	3.885				13.87	18.5858				57.56	71.029
113	156.63	184.197				3.45	3.8295				13.7	18.358				57.93	71.4856
114	155.23	182.55				3.55	3.9405				13.5	18.09				58.34	71.9916
115	154.05	181.163				3.55	3.9405				13.28	17.7952				58.75	72.4975
116	153.1	180.046				3.46	3.8406				12.96	17.3664				59.15	72.9911
117	152.62	179.481				3.67	4.0737				12.81	17.1654				59.52	73.4477
118	152.12	178.893				3.95	4.3845				12.67	16.9778				59.89	73.9043
119	151.66	178.352				4.05	4.4955				12.86	17.2324				60.75	74.9655
120	151.45	178.105				4.55	5.0505				13.5	18.09				61.23	75.5578
Data Source:	https://gis.cdc.gov/grasp/fluview/fluportaldashboard.html
	https://www.cdc.gov/mmwr/preview/mmwrhtml/mm5817a1.htm#:~:text=As%20of%20May%205%2C%20using,cases%20of%20laboratory%2Dconfirmed%20novel
	https://www.ncbi.nlm.nih.gov/pmc/articles/PMC3202315/
	https://www.who.int/publications/m/item/influenza-update-n-389
	https://www.ncbi.nlm.nih.gov/pmc/articles/PMC10612065/
	https://www.eurosurveillance.org/content/10.2807/ese.14.30.19284-en?crawler=true
