# Supplementary material for: Bifurcation analysis of an influenza A (H1N1) model with treatment and vaccination
Source: PLoS One. 2025 Jan 6;20(1):e0315280. doi: 10.1371/journal.pone.0315280 (PMC11703119; doi:10.1371/journal.pone.0315280)
Supplement: S1 File — (ZIP) [file pone.0315280.s002.zip › S1.tex]

% Template for PLoS
% Version 3.6 Aug 2022
%
% % % % % % % % % % % % % % % % % % % % % %
%
% -- IMPORTANT NOTE
%
% This template contains comments intended 
% to minimize problems and delays during our production 
% process. Please follow the template instructions
% whenever possible.
%
% % % % % % % % % % % % % % % % % % % % % % % 
%
% Once your paper is accepted for publication, 
% PLEASE REMOVE ALL TRACKED CHANGES in this file 
% and leave only the final text of your manuscript. 
% PLOS recommends the use of latexdiff to track changes during review, as this will help to maintain a clean tex file.
% Visit https://www.ctan.org/pkg/latexdiff?lang=en for info or contact us at latex@plos.org.
%
%
% There are no restrictions on package use within the LaTeX files except that no packages listed in the template may be deleted.
%
% Please do not include colors or graphics in the text.
%
% The manuscript LaTeX source should be contained within a single file (do not use \input, \externaldocument, or similar commands).
%
% % % % % % % % % % % % % % % % % % % % % % %
%
% -- FIGURES AND TABLES
%
% Please include tables/figure captions directly after the paragraph where they are first cited in the text.
%
% DO NOT INCLUDE GRAPHICS IN YOUR MANUSCRIPT
% - Figures should be uploaded separately from your manuscript file. 
% - Figures generated using LaTeX should be extracted and removed from the PDF before submission. 
% - Figures containing multiple panels/subfigures must be combined into one image file before submission.
% For figure citations, please use "Fig" instead of "Figure".
% See http://journals.plos.org/plosone/s/figures for PLOS figure guidelines.
%
% Tables should be cell-based and may not contain:
% - spacing/line breaks within cells to alter layout or alignment
% - do not nest tabular environments (no tabular environments within tabular environments)
% - no graphics or colored text (cell background color/shading OK)
% See http://journals.plos.org/plosone/s/tables for table guidelines.
%
% For tables that exceed the width of the text column, use the adjustwidth environment as illustrated in the example table in text below.
%
% % % % % % % % % % % % % % % % % % % % % % % %
%
% -- EQUATIONS, MATH SYMBOLS, SUBSCRIPTS, AND SUPERSCRIPTS
%
% IMPORTANT
% Below are a few tips to help format your equations and other special characters according to our specifications. For more tips to help reduce the possibility of formatting errors during conversion, please see our LaTeX guidelines at http://journals.plos.org/plosone/s/latex
%
% For inline equations, please be sure to include all portions of an equation in the math environment.  For example, x$^2$ is incorrect; this should be formatted as $x^2$ (or $\mathrm{x}^2$ if the romanized font is desired).
%
% Do not include text that is not math in the math environment. For example, CO2 should be written as CO\textsubscript{2} instead of CO$_2$.
%
% Please add line breaks to long display equations when possible in order to fit size of the column. 
%
% For inline equations, please do not include punctuation (commas, etc) within the math environment unless this is part of the equation.
%
% When adding superscript or subscripts outside of brackets/braces, please group using {}.  For example, change "[U(D,E,\gamma)]^2" to "{[U(D,E,\gamma)]}^2". 
%
% Do not use \cal for caligraphic font.  Instead, use \mathcal{}
%
% % % % % % % % % % % % % % % % % % % % % % % % 
% % % % % % % % % % % % % % % % % % % % % % % %
% Please contact latex@plos.org with any questions.
%
% % % % % % % % % % % % % % % % % % % % % % % %
\documentclass[10pt,letterpaper]{article}
\usepackage[top=0.85in,left=2.75in,footskip=0.75in]{geometry}

% amsmath and amssymb packages, useful for mathematical formulas and symbols
\usepackage{amsmath,amssymb}
\usepackage{amsmath,amssymb,graphicx,float,epsf}
%\usepackage{float}
\usepackage[T1]{fontenc}
\usepackage{lmodern}

% Use adjustwidth environment to exceed column width (see example table in text)
\usepackage{changepage}

% textcomp package and marvosym package for additional characters
\usepackage{textcomp,marvosym}

% cite package, to clean up citations in the main text. Do not remove.
\usepackage{cite}

% Use nameref to cite supporting information files (see Supporting Information section for more info)
\usepackage{nameref,hyperref}
% line numbers
\usepackage[right]{lineno}


\usepackage{comment}

% ligatures disabled
\usepackage[nopatch=eqnum]{microtype}
\DisableLigatures[f]{encoding = *, family = * }

% color can be used to apply background shading to table cells only
\usepackage[table]{xcolor}

% array package and thick rules for tables
\usepackage{array}
\usepackage[caption = false]{subfig}

\usepackage{amsthm}
\newtheorem{Def}{\textbf{Definition}}
\newtheorem{Lemma}{\textbf{Lemma}}
\newtheorem{Th}{\textbf{Theorem}}
\newtheorem{Cor}{\textbf{Corollary}}
\newtheorem{Prop}{\textbf{Proposition}}
\newtheorem{Rem}{\textbf{Remark}}
\newtheorem{Ex}{\textbf{Example}}
\newtheorem{Conj}{\textbf{Example}}
\usepackage{multirow}
\usepackage{amsmath}


%\newtheorem{theorem}{Theorem}


% create "+" rule type for thick vertical lines
\newcolumntype{+}{!{\vrule width 2pt}}

% create \thickcline for thick horizontal lines of variable length
\newlength\savedwidth
\newcommand\thickcline[1]{%
	\noalign{\global\savedwidth\arrayrulewidth\global\arrayrulewidth 2pt}%
	\cline{#1}%
	\noalign{\vskip\arrayrulewidth}%
	\noalign{\global\arrayrulewidth\savedwidth}%
}

% \thickhline command for thick horizontal lines that span the table
\newcommand\thickhline{\noalign{\global\savedwidth\arrayrulewidth\global\arrayrulewidth 2pt}%
	\hline
	\noalign{\global\arrayrulewidth\savedwidth}}


% Remove comment for double spacing
%\usepackage{setspace} 
%\doublespacing

% Text layout
\raggedright
\setlength{\parindent}{0.5cm}
\textwidth 5.25in 
\textheight 8.75in

% Bold the 'Figure #' in the caption and separate it from the title/caption with a period
% Captions will be left justified
\usepackage[aboveskip=1pt,labelfont=bf,labelsep=period,justification=raggedright,singlelinecheck=off]{caption}
\renewcommand{\figurename}{Fig}

% Use the PLoS provided BiBTeX style
\bibliographystyle{plos2015}

% Remove brackets from numbering in List of References
\makeatletter
\renewcommand{\@biblabel}[1]{\quad#1.}
\makeatother


% Header and Footer with logo
\usepackage{lastpage,fancyhdr,graphicx}
\usepackage{epstopdf}
%\pagestyle{myheadings}
\pagestyle{fancy}
\fancyhf{}
%\setlength{\headheight}{27.023pt}
%\lhead{\includegraphics[width=2.0in]{PLOS-submission.eps}}
\rfoot{\thepage/\pageref{LastPage}}
\renewcommand{\headrulewidth}{0pt}
\renewcommand{\footrule}{\hrule height 2pt \vspace{2mm}}
\fancyheadoffset[L]{2.25in}
\fancyfootoffset[L]{2.25in}
\lfoot{\today}

%% Include all macros below

\newcommand{\lorem}{{\bf LOREM}}
\newcommand{\ipsum}{{\bf IPSUM}}

%% END MACROS SECTION


\begin{document}
	\vspace*{0.2in}


\section*{Supporting information}
\paragraph{S1.}\label{allproofs}
{\bf  Demonstrations of the Analytical Findings.}
This section represents the statements and  proofs for the analytical results.

\vspace{3mm}

\noindent First, we review the model to understand the following theories and conceptual observations.
The model for influenza transmission is defined as follows:
\begin{align} \label{new_model}
	\begin{cases}
		\vspace{0.2cm}
		\displaystyle\frac{dS}{dt} = \Lambda - \left(\beta_1E+\beta_2I\right)S-(\mu+\phi) S. \\
		\vspace{0.2cm}
		\displaystyle\frac{dV}{dt} = \phi S-(1-\varepsilon)\left(\beta_1E+\beta_2I\right) V-\mu V.\\
		\vspace{0.2cm}
		\displaystyle\frac{dE}{dt} =\left(\beta_1E+\beta_2I\right)S-(\alpha+\mu) E.\\
		\vspace{0.2cm}
		\displaystyle\frac{dI}{dt} =\alpha E+ (1-\varepsilon)\left(\beta_1E+\beta_2I\right) V-(\mu+\delta+\gamma+\gamma_1) I.\\
		\vspace{0.2cm}
		\displaystyle\frac{dR}{dt} = \gamma I-\mu R.\\
		\displaystyle\frac{dT}{dt} =\gamma_1 I-\mu T. 
	\end{cases}
\end{align}
for $ t \in (0,\infty) $ with initial conditions,
\begin{align}\label{ic}
	S(0) = S_{0}\geq 0, V(0) = V_0\geq 0, E(0) = E_0\geq 0, I(0) = I_0\geq 0, R(0) = R_0\geq 0, \; \text{and}\; T(0) = T_0\geq 0,
\end{align}
and the total population for the SVEIRT model is found by,
\begin{equation}\label{equ_2.5}
	N(t) \equiv S(t) +V(t)+ E(t)+ I(t) + R(t) +T(t).
\end{equation} 

\paragraph{Existence of Solution.}\label{Subsection-Existence of Solution}
\begin{Th}\label{theorem01}
	(Existence of solution) Let $\{S_0, V_0, E_0, I_0, R_0, T_0\} \in \mathbb{R}^{6}$ be presented. There subsists $t_0 >0$, and continuously differentiable functions $\{S, V, E, I, R, T : [0,t_0) \rightarrow \mathbb{R}\}$ such that the ordered pairs of states $(S, V, E, I, R, T)$ satisfies \eqref{new_model} and $(S, V, E, I, R, T)(0)= (S_0, V_0, E_0, I_0, R_0, T_0).$
\end{Th}

\begin{proof}
	The Picard-Lindelof Theorem asserts that concerning the initial value issue,
	$y'(t)= f(y(t)),\;y(t_0)=y_0,\;t \in [t_0-\epsilon,\;t_0+\epsilon]$, if $f$ is continuous in $t$ and locally Lipschitz in $y$, then for some value $\epsilon > 0,$ a unique solution $y(t)$ exists to the initial value problem within the range $[t_0-\epsilon,t_0+\epsilon].$ Because the system of ODEs is autonomous, it suffices to demonstrate that the function $\mathbf{f}: \mathbb{R}^6\rightarrow \mathbb{R}^6$ determined by,
	\[\mathbf{f}(\mathbf{y})=\begin{pmatrix}
		\Lambda-(\beta_1 E+\beta_2 I)S-(\mu+\phi)S \\ \phi S-(1-\varepsilon)(\beta_1 E+\beta_2 I)V -\mu V \\ (\beta_1 E+\beta_2 I)S-(\alpha+\mu)E \\ \alpha E+(1-\varepsilon)(\beta_1 E+\beta_2 I)V-(\mu+\delta+\gamma+\gamma_1)I \\
		\gamma I-\mu R \\ \gamma_1 I-\mu T
	\end{pmatrix}\]
	is locally Lipschitz in its $y$ argument. The Jacobian matrix, 
	\[\nabla\mathbf{f}(\mathbf{y})=\begin{pmatrix}
		a_{11}&0&-\beta_1S&-\beta_2S&0&0\\
		\phi & a_{22}&-\lambda\beta_1V&-\lambda\beta_2V&0&0\\
		\beta_1E+\beta_2I & 0& a_{33}&\beta_2 S&0&0\\
		0& a_{42}&\alpha+\lambda\beta_1 V&a_{44}&0&0\\
		0&0&0&\gamma&-\mu&0\\
		0&0&0&\gamma_1&0&-\mu
	\end{pmatrix}\]
	is linear in $\mathbf{y} \in \mathbb{R}^6$.
	Where \\ $a_{11}=-(\beta_1E+\beta_2I)-(\mu+\phi),\;a_{22}=-\lambda(\beta_1E+\beta_2I)-\mu $,\\
	$a_{33}=\beta_1 S-(\alpha+\mu),\; a_{42}=\lambda(\beta_1E+\beta_2I)$,
	and $a_{44}=\lambda\beta_2V-(\mu+\delta+\gamma+\gamma_1).$
	
	\noindent So, on a closed interval, $\nabla\mathbf{f}(\mathbf{y})$ is continuous while differentiable on an open interval $I_1\in \mathbb{R}^6$. According to the Mean Value Theorem, 
	\begin{equation*}
		\frac{|\mathbf{f}(\mathbf{y_1})-\mathbf{f}(\mathbf{y_2})|}{|\mathbf{y_1}-\mathbf{y_2}|}\leq |\nabla \mathbf{f}(\mathbf{y^*})|
	\end{equation*}
	for $\mathbf{y}^*\in I_1$. Let $|\nabla \mathbf{f}(\mathbf{y^*})|=K$, we get $|\mathbf{f}(\mathbf{y_1})-\mathbf{f}(\mathbf{y_2})|\leq K|\mathbf{y_1}-\mathbf{y_2}|$ for all $\mathbf{y_1},\mathbf{y_2}\in I_1$, and therefore for every $\mathbf{y}  \in \mathbb{R}^6$, $\mathbf{f}(\mathbf{y})$ is locally bounded.As a result, $\mathbf{f}$ is locally Lipschitz in $\mathbf{y}$ since it has a continuous, bounded derivative on any compact subset $\mathbb{R}^3$. The Pichard-Lindelof theorem states that for any time $t_0>0$, there is a unique solution, $y(t)$, to the ordinary differential equation $y'(t)=f(y(t))$ with starting value $y(0)=y_0$ on $[0,t_0]$. % \cite{Stability Bound-11}.\\
\end{proof}

\paragraph{Positivity of Solution.}\label{Subsection-Positivity of Solution}
The boundedness and positivity of the solutions are two main constituents of an epidemic model. To convey that any solution with positive beginning values stays positive for all times $t>0$, it is necessary to establish that all parameters and variables are always positive for $t>0$. Positive behavior is biologically interpreted as the long-term survival of the population \cite{Stability Bound-14, Stability Bound-17}. 
\begin{Th}\label{th1}
	(Positivity of solution) Consider the initial conditions of the system \eqref{new_model} are $S(0) \geq 0 ,\; V(0) \geq 0, \; E(0) \geq 0,\; I(0) \geq 0,\; R(0) \geq 0,\; and \; T(0) \geq 0 $;
	the solutions $ S(t),\; V(t),\; E(t),\; I(t),\; R(t),\; and \; T(t) $ are non negative $\forall\;t > 0 $.
\end{Th}

\begin{proof}
	Assume that 
	$$\widehat{t} =\sup \{t >0 : S(t) \geq 0, V(t) \geq 0, E(t) \geq 0,I(t) \geq 0, R(t) \geq 0, \text{and} \;T(t) \geq 0 \} \in [0,t].$$
	Since the solution is continuous and each initial condition is non-negative, there must be a period while the outcome is still positive, and we observe that $\widetilde{t}>0$. Then, each term is calculated on the interval $[0,t]$.
	Thus, $\widehat{t} >0 $ and results from the equation of system \eqref{new_model} that,
	\begin{align*}
		\dfrac{\mathrm{d}S}{\mathrm{d}t} \geq \Lambda - (\lambda_1 +\mu)S. \quad
		\left[\text{where}\;\lambda_1 =(\beta_1 E + \beta_2 I)\right]
	\end{align*}
	
	\noindent This inequality can be resolved by applying the integrating factor approach.
	\begin{align*}
		\frac{d}{dt}\left\{S(t) \exp \left[\mu (t) + \int_0^t \lambda_1 (s) dS\right] \right\}
		\geq \pi \exp \left[\mu t + \int_0^t \lambda_1 (s) dS\right].
	\end{align*}
	Integrating both sides yields,\\
	\begin{align*}
		S(\widehat{t}) \exp \left[\mu \widehat{t} + \int_0^{\widehat{t}} \lambda_1 (s) dS\right] \geq \int_0^{\widehat{t}} \pi \exp \left[\mu \widehat{t} + \int_0^{\widehat{t}} (\lambda_1 (w)) dw\right]d\widehat{t}+C.
	\end{align*}
	Where C is the integration constant depending on the upper limit of $\lambda_1,\;\mu$, and $S(0)$. Hence,
	\begin{flalign*}
		&S(\widehat{t})\geq S(0) \exp\left[-\left(\mu \widehat(t)+\int_0^{\widehat{t}} (\lambda_1(S) dS)\right)\right] + &\\
		&\exp\left[-\left(\mu \widehat(t)+\int_0^{\widehat{t}} (\lambda_1(S) dS)\right)\right]\centerdot \left(\int_0^{\widehat{t}} \pi \exp \left[(\mu \widehat(t)+\int_0^{\widehat{t}} (\lambda_1(w) dw))\right] d\widehat{t}\right) >0.
	\end{flalign*}
	So, $S(\widehat{t}) \geq 0 ,\; \forall\;\widehat{t} \geq 0$.\\
	Next, from the positivity of the solutions place bounds on other compartments \cite{Stability Bound-14}. Here, 
	\begin{align*}
		\frac{dV}{dt} \geq & -((1-\varepsilon)\lambda_1 +\mu)V\\
		\Rightarrow V(\widehat{t}) \geq & V(0) \exp\left[-\left\{ \mu \widehat{t} + \int_0^{\widehat{t}} (1-\varepsilon)\lambda_1(s) dS \right\} \right]>0,\; \forall\;\widehat{t} \geq 0.
	\end{align*}
	
	It is examined that,
	\begin{align*}
		E(\widehat{t}) \geq &  E(0) e^{ -(\mu + \alpha)\widehat{t}} >0.\\
		I(\widehat{t}) \geq &  I(0)  e^{-(\mu + \delta +\gamma +\gamma_1)\widehat{t}} >0.\\
		R(\widehat{t}) \geq &  R(0) e^{-\mu \widehat{t}} >0.\\
		T(\widehat{t}) \geq &  T(0) e^{-\mu \widehat{t}} >0.
	\end{align*}
	for $\widetilde{t}\in [0,t]$. As a result, an upper limit can be set for $S(t), V(t), E(t), I(t), R(t)$, and $T(t)$.
	Therefore, all the solutions of the system \eqref{new_model} will stay non-negative for $t \geq 0$, encompassing at time $\widetilde{t}$. According to continuity, there must exist $t>\widetilde{t}$ such that $S(t), V(t), E(t), I(t), R(t)$, and $T(t)$ are strictly positive on the entire interval $[0,t]$. Further extending the interval of existence is possible because all functions stay bounded on this same interval \cite{Stability Bound-17}. The bounds on the compartments $S, V, E, I, R$, and $T$ that were derived previously hold for any brief time (compact interval). Consequently, we can extend the existence of the solution to $[0,t]$ for every $t>0$. Based on the aforementioned reasoning, the solutions continue to be positive and confined to $[0,t]$.\\
\end{proof}

\paragraph{Boundedness of Solution.}\label{Subsection-Boundedness of Solution}
Boundedness can be understood as a natural growth constraint resulting from scarce resources, while positivity suggests that every member of the compartment population survives \cite{Stability Bound-14, AAA1, AAA2, AAA3}. 

\begin{Th}\label{th2}
	\cite{Stability Bound-17}. (Positive invariance and boundedness of solutions)
	The closed region $ \Omega = \{(S,V,E, I, R,T) \in \mathbb{R}_{+}^{6} : 0 < N \leq \dfrac{\Lambda}{\mu} \} $ is positively invariant and attracting set for the system (\ref{new_model}).
\end{Th}
\begin{proof}
	We can write in vector form, 
	$$X=(S,V,E,I,R,T)^T \in \mathbb{R}^6.$$ 
	We define, \[F(X)= 
	\begin{pmatrix}
		F_1(X) \\F_2(X)\\F_3(X) \\F_4(X)\\F_5(X)\\F_6(X)
	\end{pmatrix}=
	\begin{pmatrix}
		\Lambda-(\beta_1 E(t)+\beta_2 I(t))S(t)-(\mu+\phi)S(t)\\
		\phi S(t)-(1-\varepsilon)(\beta_1 E(t)+\beta_2 I(t))V(t)-\mu V(t)\\
		(\beta_1 E(t)+\beta_2 I(t))S(t)-(\alpha+\mu)E(t)\\
		\alpha E(t)+(1-\varepsilon)(\beta_1 E(t)+\beta_2 I(t))V(t)-(\mu+\delta+\gamma+\gamma_1)I(t)\\
		\gamma I(t)-\mu R(t)\\
		\gamma_1 I(t)-\mu T(t)
	\end{pmatrix}
	\] 
	where $F : \mathbf{C}_+ \rightarrow \mathbb{R}^6$, and $F \in \mathbf{C}^\infty(\mathbb{R}^6)$.\\
	
	\noindent Now,  $$\dot X=F(X_t),$$ \\
	where $\displaystyle \centerdot \equiv \frac{d}{dt}$ including $X_t(\theta) = X(t+\theta),\; \theta \in [0,\tau]. $\\
	It is simple to verify that whenever we desire $X(\theta) \in \mathbf{C}_+$ such that $X_i = 0 $, then we acquire $F_i(X) \vert_{X_i(t)=0}$, $X_{t} \in \mathbf{C}_+ \geq 0, \; i=1,2,\cdots,6.$
	Any result to the model's equation, alongside $X_{t}(\theta) \in \mathbf{C}_+$ say, $X(t)= X(t,X(0))$ is such that $X(t) \in \mathbb{R}_{0+}^6$ for all $t>0$.
	The size of the population, $N=S+V+E+I+R+T$
	with the initial conditions, $S(0) \geq 0,\;V(0) \geq 0,\;E(0) \geq 0,\;I(0) \geq 0,\;R(0) \geq 0,\;T(0) \geq 0.$\\
	Now, for the boundedness of the solution we define, 
	\begin{align*}
		\frac{dN}{dt}=&
		\leq   \Lambda-\mu N.
	\end{align*}	
	This indicates that $N(t)$ is bounded, and so are the $S(t), V(t), E(t), I(t), R(t) \; \text{and} \; T(t).$
	\begin{align*}
		\text{Here, }\;\;  
		& N \leq N_0e^{-\mu t}+ \frac {\Lambda}{\mu}\left(1-e^{-\mu t}\right)
	\end{align*}
	from this expression when $\displaystyle t \rightarrow \infty, \; \text{and}\; N(t) \leq \frac{\Lambda}{\mu}.$
	The system will be examined in biologically feasible regions as follows. As a result, we can consider the feasible region
	$\displaystyle \Omega=\left\{(S,V,E,I,R,T) \in \mathbb{R}_{+}^6 :S \leq \frac{\Lambda}{\mu} , V, E, I, R, T \geq 0 \right\}.$\\
\end{proof}

\begin{Th}\label{th3} \cite{Stability Bound-17}.
	The feasible region $\Omega$ is determined by, $$\Omega=\left\{(S(t),\;V(t),\;E(t),\;I(t),\;R(t),\;T(t))\in \mathbb{R}_{+}^6 \;\;\vert \;\;0\leq N \leq \max\left\{N(0),\frac{\Lambda}{\mu}\right\} \right\}.$$
	with initial conditions $S(t)>0,\;V(t)>0,\;E(t)>0,\;I(t)>0,\;R(t)>0,\;T(t)>0,\;$is positively invariant and attracting with respect to system (\ref{new_model})\; $\forall \;t>0$.
\end{Th}
\begin{proof}
	Here,
	\begin{align*}
		\frac{dN}{dt}= \Lambda-\mu N.
	\end{align*}
	The omission of the influenza infection ensures that, 
	\begin{align*}
		\frac{dN}{dt} \leq \Lambda-\mu N.
	\end{align*}
	Now,
	\begin{align}\label{th3-2.6}
		N(t) \leq \frac{\Lambda}{\mu}+\left(N(0)-\frac{\Lambda}{\mu}\right)\exp(-\mu t).
	\end{align}
	From (\ref{th3-2.6}), we examine that as $\displaystyle t\rightarrow \infty,\; N(t)\rightarrow \frac{\Lambda}{\mu}$. So, if $\displaystyle N(0)\leq \frac{\Lambda}{\mu}$ then $\displaystyle \lim_{t\to\infty} N(t)=\frac{\Lambda}{\mu}$. On the other hand, if $\displaystyle N(0) > \frac{\Lambda}{\mu}$, then total population $N$ will decrease to $\displaystyle \frac{\Lambda}{\mu}$ as $t\rightarrow \infty$. Particularly, $\displaystyle N(t) < \frac{\Lambda}{\mu}$ if $\displaystyle N(0) < \frac{\Lambda}{\mu}$. This means that $\displaystyle N(t)\leq \max \left\{N(0),\frac{\Lambda}{\mu}\right\}$. Hence, no solution path crosses any borders of $\Omega$, making the region $\Omega$ a positively invariant set of the model \eqref{new_model}. This demonstrates that the developed model is applicable from a mathematical and epidemiological perspective \cite{Stability Bound-14, Stability Bound-18}. The model is appraised in the biologically feasible region which means the considered model is well-defined. Further, $\displaystyle N(t)>\frac{\Lambda}{\mu}$, then the other solution enters $\Omega$ in finite time, or $N(t)$ approaches to $\displaystyle \frac{\Lambda}{\mu}$, and the variables $E(t),\; I(t),\;R(t),\;V(t)\;\text{and} \; T(t)$ approach to zero. Hence the region $\Omega$ is attracting.\\
	Therefore, $N(t)$ is bounded above. Subsequently, $S(t),\;V(t),\;E(t),\;I(t),\;R(t)\; \text{and} \;\;T(t)$ are all bounded above. Thus, in $\Omega$, system \eqref{new_model} is a well-posed and global attractor of the system.
\end{proof}

\paragraph {\bf Proof of Theorem 4.}%\ref{gsDFE_1}
Utilizing Lemma 1 on the model \eqref{new_model}, we acknowledge that $X_1= (S, R)$ and $X_2=(E, I)$ when the system at the DFE. At this DFE, the state variables are given by $X_1^*=(N,0)$. It is significant to remember that,%\ref{gsl_DFE}
\begin{equation*}
	\frac{dX_1}{dt}=F(X_1,0)=
	\begin{pmatrix}
		\mu N-(\mu+\phi)S\\
		-\mu R
	\end{pmatrix}
\end{equation*}
is linear and its result can be easily identified as, 
$$R(t)= R(0)e^{-\mu t},\; S(t)=N-(N-S(0))e^{-\mu t}.$$
Evidently, as $t\rightarrow \infty$, both $R(t)$ tends to 0 and $S(t)$ tends to $N$, regardless of the initial values of $R(0)$ and $S(0)$. Thus, the equilibrium point $X_1^*=(N,0)$ is globally asymptotically stable, and condition (H1) is satisfied.
Next,
\begin{equation*}
	G(X_1,X_2)=
	\begin{pmatrix}
		(\beta_1 E+\beta_2 I)S -(\alpha+\mu)E \\
		\alpha E-(\mu+\delta+\gamma+\gamma_1)I
	\end{pmatrix}.
\end{equation*}
We can obtain,
\begin{equation*}
	A=
	\begin{pmatrix}
		\beta_1 N-(\alpha+\mu) & \beta_2 N\\
		\alpha & -(\mu+\delta+\gamma+\gamma_1)
	\end{pmatrix}	
\end{equation*}
with all non-negative off-diagonal elements. Consequently, %we find, 
\begin{equation*}
	\hat{G}(X_1,X_2)=
	\begin{pmatrix}
		\beta_1 E(N-S)+\beta_2 I(N-S)\\
		0
	\end{pmatrix}.
\end{equation*}
Since, $0\leq S \leq N$, it is obvious that $\hat{G}\geq 0$. That leads to the global stability of DFE for $\mathcal{R}_0<1$.\\

\paragraph {\bf Proof of Theorem 5.}%\ref{gs_DFE2}
To examine the global stability of $\mathcal{E}^0$, we assume a Lyapunov functional $U_1(t)$,
$$U_1=\bar S F\left(\frac{S}{\bar{S}}\right)+E+I = \left(S-\bar{S}-\bar{S}\ln\frac{S}{\bar{S}}\right)+E+I.$$
Here, $U_1$	is continuous, well-defined, and positive definite for all $(S,V,E,I,R,T) > 0$ and $\theta \in [0,\tau]$.\\
It illustrates that $U_1$ is always non-negative, and $U_1$ equals zero exclusively when assessed at the non-infective equilibrium point $\mathcal{E}^0$. Moreover, the global minimum of $U_1$ is achieved at $\mathcal{E}^0$. Consequently, all outcomes converge toward the infection-free steady state $\mathcal{E}^0$. Additionally, the functions $U_1$ along the system's trajectories adhere to the following relations:

\begin{flalign*}
	\frac{dU_1}{dt} =&\left(1-\frac{\bar{S}}{S}\right)(\Lambda-(\beta_1 E+\beta_2 I)S-(\mu+\phi)S)+(\beta_1 E+\beta_2 I)S-(\mu+\alpha)E+\alpha E+\\
	&\lambda(\beta_1 E+\beta_2 I)V- (\mu+\delta+\gamma+\gamma_1)I.	
\end{flalign*}
Utilizing the infection-free steady state of the model \eqref{new_model}, $\Lambda=(\mu+\phi)\bar{S}$ in above expression,
then the equation becomes,
{\begin{align*}
		\frac{dU_1}{dt} &\leq -\frac{(\mu+\phi)}{S}(S-\bar{S})^2+\beta_1 E\bar{S}+\beta_2 I\bar{S}-(\mu+\phi)E+\alpha E -(\mu+\delta+\gamma+\gamma_1)I\\
		&\leq-\frac{(\mu+\phi)}{S}(S-\bar{S})^2+\left(\frac{\alpha}{\alpha+\mu}\left(\frac{S_0\left[\alpha\beta_2+\beta_1(\gamma+\gamma_1+\mu+\delta)\right]}{(\alpha+\mu)(\gamma+\gamma_1+\delta+\mu)}\right)-1\right)(\mu+\delta+\gamma+\gamma_1)I-\\
		&\;\;\;\;(\beta_1\bar{S}-\mu)E\\
		&\leq-\frac{(\mu+\phi)}{S}(S-\bar{S})^2+\left(\frac{\alpha}{\alpha+\mu}\mathcal{R}_0-1\right)(\mu+\delta+\gamma+\gamma_1)I-\left(\beta_1\frac{\mu N}{\mu+\phi}-\mu\right)E\\
		&\leq 0.
	\end{align*}
	Here, we substituted the DFE value $\displaystyle S_0=\frac{\mu N}{\mu+\phi}$. If $\mathcal{R}_0<1$, then $\displaystyle \frac{dU_1}{dt}$ is negative. Additionally, $\displaystyle \frac{dU_1}{dt}=0$ if and only if $S(t)=\bar{S}$ and $E(t)=I(t)=R(t)=0$. Therefore, based on the Lasalle invariance principle, the infection-free equilibrium point $\mathcal{E}^0$ is globally asymptotically stable over $\Omega$ in the scenario where $\mathcal{R}_0<1$.}

\nolinenumbers


\begin{thebibliography}{100}
	
	\bibitem{Stability Bound-14}Kanyiri CW, Mark K, Luboobi L. Mathematical analysis of influenza A dynamics in the emergence of drug resistance. Computational and Mathematical Methods in Medicine. 2018;2018(1):2434560.
	
	\bibitem{Stability Bound-17}Krishnapriya P, Pitchaimani M, Witten TM. Mathematical analysis of an influenza A epidemic model with discrete delay. Journal of computational and Applied Mathematics. 2017 Nov 1;324:155-72.
	
	\bibitem{Stability Bound-18}Khanh NH. Stability analysis of an influenza virus model with disease resistance. Journal of the Egyptian Mathematical Society. 2016 Apr 1;24(2):193-9.
	
	\bibitem{AAA1}
	Akhi AA, Tasnim F, Akter S, Kamrujjaman M. A MATHEMATICAL MODEL OF A DIPHTHERIA OUTBREAK IN ROHINGYA SETTLEMENT IN BANGLADESH. Journal of Mahani Mathematical Research Center. 2023 Jul 1;12(2).
	
	\bibitem{AAA2}
	Akhi AA, Kamrujjaman M, Nipa KF, Khan T. A continuous-time Markov chain and stochastic differential equations approach for modeling malaria propagation. Healthcare Analytics. 2023 Dec 1;4:100239.
	
	\bibitem{AAA3}
	Akhi AA, Mohammad KM, Kamrujjaman M. Seasonal variability and stochastic branching process in malaria outbreak probability. Acta Tropica. 2024 Sep 1;257:107311.
	\vspace{0.2 mm}
	
\end{thebibliography}


\end{document}
