# Supplementary material for: Bifurcation analysis of an influenza A (H1N1) model with treatment and vaccination
Source: PLoS One. 2025 Jan 6;20(1):e0315280. doi: 10.1371/journal.pone.0315280 (PMC11703119; doi:10.1371/journal.pone.0315280)
Supplement: S4 File — (ZIP) [file pone.0315280.s005.zip]

Archive with 2 entries (2 files):
- S4.pdf
- S4.tex
